# Supplementary material for: Comparative Anatomical and Morphometric Analysis of Eustachian Tube Across Species
Source: Audiol Res. 2025 Oct 21;15(5):141. doi: 10.3390/audiolres15050141 (PMC12561518; doi:10.3390/audiolres15050141)
Supplement: Supplementary file 1 [file audiolres-15-00141-s001.zip]

Archive with 1 entries (1 files):
- audiolres-3828821-supplementary.pdf
